# Supplementary material for: Introducing Isotòpia: A stable isotope database for Classical Antiquity
Source: PLoS One. 2024 Jun 3;19(6):e0293717. doi: 10.1371/journal.pone.0293717 (PMC11146721; doi:10.1371/journal.pone.0293717)
Supplement: S1 Table — (XLSX) [file pone.0293717.s001.xlsx]

## Sheet: Human
S1 Table: Description of Isotòpia’s metadata structure
Database section	ID Information						Biological Information				Sample Information			Site Information																			Chronological Information								Individual and Burial Information						Bibliographic Information
Category Name	Entry ID	Submitter ID	Context ID	Individual ID	Sample ID	Radiocarbon ID	Sex	Age Category	Min. Age (yrs)	Max. Age (yrs)	Sampled Element	Analysed Component	Tooth Increment?	Modern Country	Modern Site Name	Ancient Site Name	Site Description	Site Area	Within 15km from the Coast?	Roman Rule?	Roman Province (Imperial period)	Roman Regio (Imperial period)	Greek Colony?	Greek Motherland	Local Rule	Cultural Context	Substratus	Influences	Latitude	Longitude	Exact Site location?	unc. Radius (km)	Min. Year (95%)	Max. Year (95%)	Dating proxy	Dating Method	14C	14C unc.	Greek-Roman Periodisation	Local Chronologies	Social Status Rank	Additional Social Information	Burial Type	Orientation	Grave Goods?	Christian?	Reference	Link	DOI
Category Name (CSV files)	Entry_ID	Submitter_ID	Context_ID	Individual_ID	Sample_ID	Radiocarbon_ID	Sex	Age_Category	Min._Age_(yrs)	Max._Age_(yrs)	Sampled_Element	Analysed_Component	Tooth_Increment?	Modern_Country	Modern_Site_Name	Ancient_Site_Name	Site_Description	Site_Area	Within_15km_from_the_Coast?	Roman_Rule?	Roman_Province_(Imperial_period)	Roman_Regio_(Imperial_period)	Greek_Colony?	Greek_Motherland	Local_Rule	Cultural_Context	Substratus	Influences	Latitude	Longitude	Exact_Site_location?	unc._Radius_(km)	Min._Year_(95%)	Max._Year_(95%)	Dating_proxy	Dating_Method	14C	14C_unc.	Greek-Roman_Periodisation	Local_Chronologies	Social_Status_Rank	Additional_Social_Information	Burial_Type_	Orientation	Grave_Goods?	Christian?	Reference	Link	DOI
Category Description	A sequential integer indicating the database entry ID	Name of data submitter	ID of the archaeological context/layer/field as indicated in the original publication	Individual ID as indicated by the original publication	The ID of the sample for Isotopes analysis as indicated by the original publication	The ID of the sample for radiocarbon analysis as indicated by the original publication	The biological sex as indicated by the original publication	Age category according to Buikstra and Ubelaker 1994. This field may contain multiple entries, in this case these are separated by a semi-colomn.	The minimum age in years as indicated in the original publication. If in the original publication the age is not indicated in years but in months or weeks, this has been converted to years. If the age is not indicated in years but as an age category, the largest range for that category is used. If the age is not indicated in the original publication, a "0" is entered.	The maximum age in years as indicated in the original publication. If in the original publication the age is not indicated in years but in months or weeks, this has been converted to years. If the age is not indicated in years but as an age category, the largest range for that category is used. If the age is not indicated in the original publication, a "100" is entered.	the type of material that was sampled for isotope analysis. If unclear or reported, the values "bone" and "tooth" have been entered.	The bone or tooth material subject to analysis	If the measured sample is a tooth dentine increment	The name of the modern country where the archaeological site is located	The modern name of the archaeological site where the sample for isotope analysis was obteined	The ancient name of the archaeological site where the sample for isotope analysis was obteined	Brief description of the site from which the sample for isotope analysis was obteined	The area of the archaeological site where the sample for isotope analysis was obteined	If the site is within 15km of the coast	If in the territory where the archaeological site was located, Roman rule was in force at the time of burial	The name of the Roman Province in which the archaeological site was located at the time of the burial	The name of the Roman Regio in which the archaeological site was located at the time of the burial	If the site was a Greek Colony at the time of burial	The Greek motherland of the Greek colony where the site was located at the time of burial. This field may contain multiple entries, in this case these are separated by a semi-colon.	Name of the local political entity ruling the site at time of burial. This field may contain multiple entries, in this case these are separated by a semi-colon.	Name of the cultural context of the site at the time of burial. If the data is not reported in the original publication, the information is obtained from secondary sources. This field may contain multiple entries, in this case these are separated by a semi-colon.	Names of the cultural substratus of the site at the time of burial. If the data is not reported in the original publication, the information is obtained from secondary sources. This field may contain multiple entries, in this case these are separated by a semi-colon.	Names of the cultural influences of the site at the time of burial. If the data is not reported in the original publication, the information is obtained from secondary sources. This field may contain multiple entries, in this case these are separated by a semi-colon.	Latitude is expressed in decimal degrees relative to the WGS84 system. If it was reported using different formats these were converted into decimal degrees. If the information was not reported in the original pubblication, this was obtained using Google Earth. When the exact location was not found, an estimate was made on the uncertainty radius, which is given in "unc. Radius (km)".	Longitude is expressed in decimal degrees relative to the WGS84 system. If it was reported using different formats these were converted into decimal degrees. If the information was not reported in the original pubblication, this was obtained using Google Earth. When the exact location was not found, an estimate was made on the uncertainty radius, which is given in "unc. Radius (km)".	If the site location is reported within the original pubblication	A radius of uncertainty in kilometers was estimated if geographical coordinates are not reported within the original pubblication. If exact location is known "0" is entered	Minimum year (CE) of the sample history. If the direct date of the sample was available, this was used. If not, the context, site and culture date of the burial was used.	Maximum year (CE) of the sample history. If the direct date of the sample was available, this was used. If not, the context, site and culture date of the burial was used.	The proxy to which the dating refers	Method used to date the sample	Uncalibrated 14C date (BP). The measurement may was made on the same sample subjected to stable isotope analysis or on the individual. The Proxy is indicated in the "Data Proxy" column.	Uncalibrated 14C date 1-sigma uncertainty (BP). The measurement may was made on the same sample subjected to stable isotope analysis or on the individual. The Proxy is indicated in the "Data Proxy" column.	Conventional historical Greek-Roman periodisation of the sample/individual/site, according to "Min. Year (95%)" and "Max. Year (95%)" interval. A semicolon was used to separate multiple periods.	Additional local based periodisations	Social status rank of the individual if reported in the original pubblication	Additional Social Information of the individual if reported in the original pubblication	The type of burial in which the individual was found if reported in the original pubblication	The orientation of the burial in which the individual was found if reported in the original pubblication	If there are Grave Goods in the burial in which the individual was found if reported in the original pubblication	Whether the individual was Christian, if reported in the original pubblication	Full reference of the original source where the isotopic measurement was reported. APA citation style is employed.	Web link to the original source	Digital Object Identification of the original pubblication
Entry Example	52	Giulia Formichella	Tomb 1	TGV 1135	TG-01	SUERC-67716	M	Young Adult; Young Middle Adult	18	30	I	bioapatite	yes	Bulgaria	Sozopol	Apollonia Pontica	Urban	S area	no	yes	Thracia	Latium et Campania	yes	Megara	Megaran	Greek	Thracian	Phoenician	49.8229247013356	2.437296990660193	no	5	-400	-150	Individual	Radiocarbon	2160	30	Classic; Hellenistic	Iron Age	?high		Tholos	N/E	yes	no	Clauzel, T., Richardin, P., Ricard, J., le Béchennec, Y., Amiot, R., Fourel, F., Phouybanhdyt, B., Vinçon-Laugier, A., Flandrois, J. P., & Lécuyer, C. (2020). The Gauls experienced the Roman Warm Period: Oxygen isotope study of the Gallic site of Thézy-Glimont, Picardie, France. Journal of Archaeological Science: Reports, 34. https://doi.org/10.1016/j.jasrep.2020.102595	https://hal.archives-ouvertes.fr/hal-02998511/	10.1016/j.jasrep.2020.102595
Strictly Numeric Entry Yes/No?	Yes	No	No	No	No	No	No	No	Yes	Yes	No	No	No	No	No	No	No	No	No	No	No	No	No	No	No	No	No	No	Yes	Yes	No	Yes	Yes	Yes	No	No	Yes	Yes	No	No	No	No	No	No	No	No	No	No	No
Predefined Values							M= Male F= Female M?= Probable Male F?= Probable Female -Blank- if unknown/undetermined	Unborn= 0 yrs Infant= 0.1-2.9 yrs Young Juvenile= 3-6.9 yrs Old Juvenile= 7-12.9 yrs Adolescent= 13-17.9 yrs Young Adult= 18-25.9 yrs Young Middle Adult= 26-35.9 yrs Old Middle Adult= 36-45.9 yrs Mature Adult= 46-59.9 yrs Senile Adult= 60+ yrs (Generic) Adult= 12+ yrs (Generic) Mature Adult= 35+ yrs (Generic) Non-Adults= -20 yrs -Blank- if unknown			Bone Names Tooth Labels: I= Incisor C= Canine P= Premolar M= Molar If the tooth is deciduous, labels are preceded by a "d" Bone Tooth	Collagen= if bone or tooth dentine was analysed Bioapatite= If bone bioapatite was analysed Enamel= if tooth enamel was analysed Collagen and Biopatite = if both bone or dentine collagen and bioapatite were analysed Collagen and Enamel = if both dentine collagen and enamel were analysedd	Yes No						Yes No	Yes No			Yes No								Yes No				Sample = The dating was performed on the sample on which the isotope analysis was obteined Individual= The dating was carried out on the individual from whom the sample for isotope analysis was obteined Burial= The dating was carried out on the burial where the individual, from whom the sample for isotope analysis was obteined, was found Site= The dating was carried out on the site Culture= The d…	Relative Dating= relative dating of the context in which the individual, from which the sample was obtained, was found Radiocarbon= Radiocarbon dating carried out on the sample, on the individual, on other individuals found in his burial or on the site Written evidence= Dating obtained from written sources (e.g. Vesuvius eruption) -Blank- if unknown			Minoan = 2700 BCE – 1400 BCE (only for samples from Isle of Crete) Mycenean = 1750 BCE – 1100 BCE (only for samples from Greece found in Mycenaean contexts, also for samples from the Isle of Crete dated 1450 BCE - 1100 BCE found in Mycenaean contex) Helladic = 3200 BCE – 1100 BCE (only for Bronze Age samples from Mainland Greece not found in Minoan and Mycenaean contexts) Protogeometric = 1100 BC…						Yes No	Yes No
Mandatory/Optional	Mandatory	Mandatory	Optional	Optional (Highly recommended)	Mandatory (if available)	Mandatory (if available)	Mandatory	Mandatory	Mandatory	Mandatory	Mandatory	Mandatory	Mandatory	Mandatory	Mandatory	Optional (Highly Recommended)	Optional (Highly Recommended)	Optional	Mandatory	Mandatory	Optional (Highly recommended)	Optional (Highly recommended)	Mandatory	Optional (Highly recommended)	Optional (Highly recommended)	Optional (Highly recommended)	Optional (Highly recommended)	Optional (Highly recommended)	Mandatory	Mandatory	Mandatory	Mandatory	Mandatory	Mandatory	Mandatory	Mandatory	Mandatory (if available)	Mandatory (if available)	Mandatory	Mandatory	Optional (Highly recommended)	Optional	Optional (Highly recommended)	Optional	Optional (Highly recommended)	Mandatory	Mandatory	Mandatory (if present)	Mandatory (if present)
[truncated: 57 more columns]

## Sheet: Animal
Database section	ID Information						Taxnomic information								Biological Information				Sample Information			Site Information																			Chronological Information								Bibliographic Information
Category Name	Entry ID	Submitter ID	Context ID	Individual ID	Sample ID	Radiocarbon ID	General Category/Family	Genus	Species	Common Name	Sacrificed animal?	Domesticated?	Environment	Trophic Category	Sex	Age Category	Min. Age (yrs)	Max. Age (yrs)	Sampled Element	Analysed Component	Tooth Increment?	Modern Country	Modern Site Name	Ancient Site Name	Site Description	Site Area	Within 15km from the Coast?	Roman Rule?	Roman Province (Imperial period)	Roman Regio (Imperial period)	Greek Colony?	Greek Motherland	Local Rule	Cultural Context	Substratus	Influences	Latitude	Longitude	Exact Site location?	unc. Radius (km)	Min. Year (95%)	Max. Year (95%)	Dating proxy	Dating Method	14C	14C unc.	Greek-Roman Periodisation	Local Chronologies	Reference
Category Name (CSV files)	Entry_ID	Submitter_ID	Context_ID	Individual_ID	Sample_ID	Radiocarbon_ID	General_Category_Family	Genus	Species	Common_Name	Sacrificed_animal?	Domesticated	Environment	Trophic_Category	Sex	Age_Category	Min._Age_(yrs)	Max._Age_(yrs)	Sampled_Element	Analysed_Component	Tooth_Increment?	Modern_Country	Modern_Site_Name	Ancient_Site_Name	Site_Description	Site_Area	Within_15km_from_the_Coast?	Roman_Rule?	Roman_Province_(Imperial_period)	Roman_Regio_(Imperial_period)	Greek_Colony?	Greek_Motherland	Local_Rule	Cultural_Context	Substratus	Influences	Latitude	Longitude	Exact_Site_location?	unc._Radius_(km)	Min._Year_(95%)	Max._Year_(95%)	Dating_proxy	Dating_Method	14C	14C_unc.	Greek-Roman_Periodisation	Local_Chronologies	Reference
Category Description	A sequential integer indicating the database entry ID	Name of data submitter	ID of the archaeological context/layer/field as indicated in the original publication	Individual ID as indicated by the original publication	The ID of the sample for Isotopes analysis as indicated by the original publication	The ID of the sample for radiocarbon analysis as indicated by the original publication	Taxonomic Family of faunal samples. If taxon is unknown it is possible to enter a more general category (e.g. mammal). In the case of ovicaprids, although they belong to the Bovidae family, this should be entere as "Ovicaprid"	Taxonomic Genus for faunal samples	Taxonomic Species for faunal samples	Common English name for faunal samples	If the measured sample is from a sacrificed animal	If the measured sample is from a domesticated animal species	The living environment of the animal species	The trophic category of the terrestrial animal species. If this is an aquatic species (e.g. shark) only reported if this is marine or freshwater	The biological sex as indicated by the original publication	Age category according to Buikstra and Ubelaker 1994. This field may contain multiple entries, in this case these are separated by a semi-colon.	The minimum age in years as indicated in the original publication. If in the original publication the age is not indicated in years but in months or weeks, this has been converted to years. If the age is not indicated in years but as an age category, the largest range for that category is used. If the age is not indicated in the original publication, a "0" is entered.	The maximum age in years as indicated in the original publication. If in the original publication the age is not indicated in years but in months or weeks, this has been converted to years. If the age is not indicated in years but as an age category, the largest range for that category is used. If the age is not indicated in the original publication, a "100" is entered.	the type of material that was sampled for isotope analysis. If unclear or reported, the values "bone" and "tooth" have been entered.	The bone or tooth material subject to analysis	If the measured sample is a tooth dentine increment	The name of the modern country where the archaeological site is located	The modern name of the archaeological site where the sample for isotope analysis was obteined	The ancient name of the archaeological site where the sample for isotope analysis was obteined	Brief description of the site from which the sample for isotope analysis was obteined	The area of the archaeological site where the sample for isotope analysis was obteined	If the site is within 15km of the coast	If in the territory where the archaeological site was located, Roman rule was in force at the time of burial	The name of the Roman Province in which the archaeological site was located at the time of the burial	The name of the Roman Regio in which the archaeological site was located at the time of the burial	If the site was a Greek Colony at the time of burial	The Greek motherland of the Greek colony where the site was located at the time of burial. This field may contain multiple entries, in this case these are separated by a semi-colon.	Name of the local political entity ruling the site at time of burial. This field may contain multiple entries, in this case these are separated by a semi-colon.	Name of the cultural context of the site at the time of burial. If the data is not reported in the original publication, the information is obtained from secondary sources. This field may contain multiple entries, in this case these are separated by a semi-colon.	Names of the cultural substratus of the site at the time of burial. If the data is not reported in the original publication, the information is obtained from secondary sources. This field may contain multiple entries, in this case these are separated by a semi-colon.	Names of the cultural influences of the site at the time of burial. If the data is not reported in the original publication, the information is obtained from secondary sources. This field may contain multiple entries, in this case these are separated by a semi-colon.	Latitude is expressed in decimal degrees relative to the WGS84 system. If it was reported using different formats these were converted into decimal degrees. If the information was not reported in the original pubblication, this was obtained using Google Earth. When the exact location was not found, an estimate was made on the uncertainty radius, which is given in "unc. Radius (km)".	Longitude is expressed in decimal degrees relative to the WGS84 system. If it was reported using different formats these were converted into decimal degrees. If the information was not reported in the original pubblication, this was obtained using Google Earth. When the exact location was not found, an estimate was made on the uncertainty radius, which is given in "unc. Radius (km)".	If the site location is reported within the original pubblication	A radius of uncertainty in kilometers was estimated if geographical coordinates are not reported within the original pubblication. If exact location is known "0" is entered	Minimum year (CE) of the sample history. If the direct date of the sample was available, this was used. If not, the context, site and culture date of the burial was used.	Maximum year (CE) of the sample history. If the direct date of the sample was available, this was used. If not, the context, site and culture date of the burial was used.	The proxy to which the dating refers	Method used to date the sample	Uncalibrated 14C date (BP). The measurement may was made on the same sample subjected to stable isotope analysis or on the individual. The Proxy is indicated in the "Data Proxy" column.	Uncalibrated 14C date 1-sigma uncertainty (BP). The measurement may was made on the same sample subjected to stable isotope analysis or on the individual. The Proxy is indicated in the "Data Proxy" column.	Conventional historical Greek-Roman periodisation of the sample/individual/site, according to "Min. Year (95%)" and "Max. Year (95%)" interval. A semicolon was used to separate multiple periods.	Additional local based periodisations	Full reference of the original source where the isotopic measurement was reported. APA citation style is employed.
Entry Example	52	Giulia Formichella	Tomb 1	TGV 1135	TG-01	SUERC-67716	Equidae	Equus	africanus	Donkey	No	Yes	Terrestrial	Herbivore	M	Juvenile	18	30	I	Bioapatite	Yes	Bulgaria	Sozopol	Apollonia Pontica	urban	S area	No	Yes	Thracia	Latium et Campania	Yes	Megara	Megaran	Greek	Thracian	Phoenician	49.8229247013356	2.437296990660193	no	5	-400	-150	Individual	Radiocarbon	2160	30	Classic; Hellenistic	Iron Age	Clauzel, T., Richardin, P., Ricard, J., le Béchennec, Y., Amiot, R., Fourel, F., Phouybanhdyt, B., Vinçon-Laugier, A., Flandrois, J. P., & Lécuyer, C. (2020). The Gauls experienced the Roman Warm Period: Oxygen isotope study of the Gallic site of Thézy-Glimont, Picardie, France. Journal of Archaeological Science: Reports, 34. https://doi.org/10.1016/j.jasrep.2020.102595
Strictly Numeric Entry Yes/No?	Yes	No	No	No	No	No	No	No	No	No	No	No	No	No	No	No	Yes	Yes	No	No	No	No	No	No	No	No	No	No	No	No	No	No	No	No	No	No	Yes	Yes	No	Yes	Yes	Yes	No	No	Yes	Yes	No	No	No
Predefined Values											Yes No -Blank-	Yes No -Blank-	Terrestrial Marine Freshwater	Herbivorous Omnivorous Carnivorous Marine Freshwater	M= Male F= Female M?= Probable Male F?= Probable Female -Blank- if unknown/undetermined				Bone Names Tooth Labels: I= Incisor C= Canine P= Premolar M= Molar If the tooth is deciduous, labels are preceded by a "d" Bone Tooth	Collagen= if bone or tooth dentine was analysed Bioapatite= If bone bioapatite was analysed Enamel= if tooth enamel was analysed Collagen and Biopatite = if both bone or dentine collagen and bioapatite were analysed Collagen and Enamel = if both dentine collagen and enamel were analysedd	Yes No						Yes No	Yes No			Yes No								Yes No				Sample = The dating was performed on the sample on which the isotope analysis was obteined Individual= The dating was carried out on the individual from whom the sample for isotope analysis was obteined Burial= The dating was carried out on the burial where the individual, from whom the sample for isotope analysis was obteined, was found Site= The dating was carried out on the site Culture= The d…	Relative Dating= relative dating of the context in which the individual, from which the sample was obtained, was found Radiocarbon= Radiocarbon dating carried out on the sample, on the individual, on other individuals found in his burial or on the site Written evidence= Dating obtained from written sources (e.g. Vesuvius eruption) -Blank- if unknown			Minoan = 2700 BCE – 1400 BCE (only for samples from Isle of Crete) Mycenean = 1750 BCE – 1100 BCE (only for samples from Greece found in Mycenaean contexts, also for samples from the Isle of Crete dated 1450 BCE - 1100 BCE found in Mycenaean contex) Helladic = 3200 BCE – 1100 BCE (only for Bronze Age samples from Mainland Greece not found in Minoan and Mycenaean contexts) Protogeometric = 1100 BC…
Mandatory/Optional	Mandatory	Mandatory	Optional	Optional (Highly recommended)	Mandatory (if available)	Mandatory (if available)	Mandatory	Optional (Highly recommended)	Optional	Mandatory	Mandatory	Mandatory	Mandatory	Mandatory	Mandatory	Mandatory	Mandatory	Mandatory	Mandatory	Mandatory	Mandatory	Mandatory	Mandatory	Optional (Highly Recommended)	Optional (Highly Recommended)	Optional	Mandatory	Mandatory	Optional (Highly recommended)	Optional (Highly recommended)	Mandatory	Optional (Highly recommended)	Optional (Highly recommended)	Optional (Highly recommended)	Optional (Highly recommended)	Optional (Highly recommended)	Mandatory	Mandatory	Mandatory	Mandatory	Mandatory	Mandatory	Mandatory	Mandatory	Mandatory (if available)	Mandatory (if available)	Mandatory	Mandatory	Mandatory
[truncated: 46 more columns]

## Sheet: Plant
													S1 Table: Description of Isotòpia’s metadata structure
Database section	ID Information						Taxnomic information						Sample Information	Site Information																			Chronological Information								Bibliographic Information								Isotopic Information (Organic Plant Remains)
Category Name	Entry ID	Submitter ID	Context ID	Individual ID	Sample ID	Radiocarbon ID	General Category/Family	Genus	Species	Common Name	Domesticated?	C4 plant?	Sampled Element	Modern Country	Modern Site Name	Ancient Site Name	Site Description	Site Area	Within 15km from the Coast?	Roman Rule?	Roman Province (Imperial period)	Roman Regio (Imperial period)	Greek Colony?	Greek Motherland	Local Rule	Cultural Context	Substratus	Influences	Latitude	Longitude	Exact Site location?	unc. Radius (km)	Min. Year (95%)	Max. Year (95%)	Dating proxy	Dating Method	14C	14C unc.	Greek-Roman Periodisation	Local Chronologies	Reference	Link	DOI	Publication Year	Compilation Reference	Compilation Link	Compilation DOI	Compilation Publication Year	IRMS Lab Institution Stable Carbon & Nitrogen Measurement
Category Name (CSV files)	Entry_ID	Submitter_ID	Context_ID	Individual_ID	Sample_ID	Radiocarbon_ID	General_Category_Family	Genus	Species	Common_Name	Domesticated	C4_Plant	Sampled_Element	Modern_Country	Modern_Site_Name	Ancient_Site_Name	Site_Description	Site_Area	Within_15km_from_the_Coast?	Roman_Rule?	Roman_Province_(Imperial_period)	Roman_Regio_(Imperial_period)	Greek_Colony?	Greek_Motherland	Local_Rule	Cultural_Context	Substratus	Influences	Latitude	Longitude	Exact_Site_location?	unc._Radius_(km)	Min._Year_(95%)	Max._Year_(95%)	Dating_proxy	Dating_Method	14C	14C_unc.	Greek-Roman_Periodisation	Local_Chronologies	Reference	Link	DOI	Publication_Year	Compilation_Reference	Compilation_Link	Compilation_DOI	Compilation_Publication_Year	IRMS_Lab_Institution_Stable_Carbon_and_Nitrogen_MeasurementAX3:BAX3:BS3
Category Description	A sequential integer indicating the database entry ID	Name of data submitter	ID of the archaeological context/layer/field as indicated in the original publication	Individual ID as indicated by the original publication	The ID of the sample for Isotopes analysis as indicated by the original publication	The ID of the sample for radiocarbon analysis as indicated by the original publication	Taxonomic Family of plant samples. If taxon is unknown it is possible to enter a more general category (e.g. legume).	Taxonomic Genus for plant samples	Taxonomic Species for plant samples	Common English name for plant samples	If the measured sample is from a domesticated plant species	If the measured sample is from a C4 plant	the type of material that was sampled for isotope analysis.	The name of the modern country where the archaeological site is located	The modern name of the archaeological site where the sample for isotope analysis was obteined	The ancient name of the archaeological site where the sample for isotope analysis was obteined	Brief description of the site from which the sample for isotope analysis was obteined	The area of the archaeological site where the sample for isotope analysis was obteined	If the site is within 15km of the coast	If in the territory where the archaeological site was located, Roman rule was in force at the time of burial	The name of the Roman Province in which the archaeological site was located at the time of the burial	The name of the Roman Regio in which the archaeological site was located at the time of the burial	If the site was a Greek Colony at the time of burial	The Greek motherland of the Greek colony where the site was located at the time of burial. This field may contain multiple entries, in this case these are separated by a semi-colon.	Name of the local political entity ruling the site at time of burial. This field may contain multiple entries, in this case these are separated by a semi-colon.	Name of the cultural context of the site at the time of burial. If the data is not reported in the original publication, the information is obtained from secondary sources. This field may contain multiple entries, in this case these are separated by a semi-colon.	Names of the cultural substratus of the site at the time of burial. If the data is not reported in the original publication, the information is obtained from secondary sources. This field may contain multiple entries, in this case these are separated by a semi-colon.	Names of the cultural influences of the site at the time of burial. If the data is not reported in the original publication, the information is obtained from secondary sources. This field may contain multiple entries, in this case these are separated by a semi-colon.	Latitude is expressed in decimal degrees relative to the WGS84 system. If it was reported using different formats these were converted into decimal degrees. If the information was not reported in the original pubblication, this was obtained using Google Earth. When the exact location was not found, an estimate was made on the uncertainty radius, which is given in "unc. Radius (km)".	Longitude is expressed in decimal degrees relative to the WGS84 system. If it was reported using different formats these were converted into decimal degrees. If the information was not reported in the original pubblication, this was obtained using Google Earth. When the exact location was not found, an estimate was made on the uncertainty radius, which is given in "unc. Radius (km)".	If the site location is reported within the original pubblication	A radius of uncertainty in kilometers was estimated if geographical coordinates are not reported within the original pubblication. If exact location is known "0" is entered	Minimum year (CE) of the sample history. If the direct date of the sample was available, this was used. If not, the context, site and culture date of the burial was used.	Maximum year (CE) of the sample history. If the direct date of the sample was available, this was used. If not, the context, site and culture date of the burial was used.	The proxy to which the dating refers	Method used to date the sample	Uncalibrated 14C date (BP). The measurement may was made on the same sample subjected to stable isotope analysis or on the individual. The Proxy is indicated in the "Data Proxy" column.	Uncalibrated 14C date 1-sigma uncertainty (BP). The measurement may was made on the same sample subjected to stable isotope analysis or on the individual. The Proxy is indicated in the "Data Proxy" column.	Conventional historical Greek-Roman periodisation of the sample/individual/site, according to "Min. Year (95%)" and "Max. Year (95%)" interval. A semicolon was used to separate multiple periods.	Additional local based periodisations	Full reference of the original source where the isotopic measurement was reported. APA citation style is employed.	Web link to the original source	Digital Object Identification of the original pubblication	Publication year of the original pubblication	Full reference given to a compilation data source when the data was collected from this instead of the original pubblication. The APA citation style is used	Link for compilation data source when the data was collected from this instead of the original pubblication	Digital Object Identification for compilation data source when the data was collected from this instead of the original pubblication	Publication year for compilation data source when the data was collected from this instead of the original pubblication	Name of the institution where IRMS δ13C & δ15N measurements sample were carried out
Entry Example	52	Giulia Formichella	529	TGV 1135	TG-01	SUERC-67716	Poaceae	Triticum	monococcum	Einkorn wheat	yes	no	Seeds	Bulgaria	Sozopol	Apollonia Pontica	Urban	S area	no	yes	Thracia	Latium et Campania	yes	Megara	Megaran	Greek	Thracian	Phoenician	49.8229247013356	2.437296990660193	no	5	-400	-150	Individual	Radiocarbon	2160	30	Classic; Hellenistic	Iron Age	Clauzel, T., Richardin, P., Ricard, J., le Béchennec, Y., Amiot, R., Fourel, F., Phouybanhdyt, B., Vinçon-Laugier, A., Flandrois, J. P., & Lécuyer, C. (2020). The Gauls experienced the Roman Warm Period: Oxygen isotope study of the Gallic site of Thézy-Glimont, Picardie, France. Journal of Archaeological Science: Reports, 34. https://doi.org/10.1016/j.jasrep.2020.102595	https://hal.archives-ouvertes.fr/hal-02998511/	10.1016/j.jasrep.2020.102595	2020	Cocozza, C., Fernandes, R. (2021). Amalthea: A Database of Isotopic measurements on Archaeological and Forensic Tooth Dentine Increments. Journal of Open Archaeology Data 9: 1-7.	https://openarchaeologydata.metajnl.com/articles/10.5334/joad.75/	10.5334/joad.75	2021	University of Bradford
Strictly Numeric Entry Yes/No?	Yes	No	No	No	No	No	No	No	No	No	No	No	No	No	No	No	No	No	No	No	No	No	No	No	No	No	No	No	Yes	Yes	No	Yes	Yes	Yes	No	No	Yes	Yes	No	No	No	No	No	Yes	No	No	No	No	No
Predefined Values											Yes No	Yes No -Blank-							Yes No	Yes No			Yes No								Yes No				Sample = The dating was performed on the sample on which the isotope analysis was obteined Individual= The dating was carried out on the individual from whom the sample for isotope analysis was obteined Burial= The dating was carried out on the burial where the individual, from whom the sample for isotope analysis was obteined, was found Site= The dating was carried out on the site Culture= The d…	Relative Dating= relative dating of the context in which the individual, from which the sample was obtained, was found Radiocarbon= Radiocarbon dating carried out on the sample, on the individual, on other individuals found in his burial or on the site Written evidence= Dating obtained from written sources (e.g. Vesuvius eruption) -Blank- if unknown			Minoan = 2700 BCE – 1400 BCE (only for samples from Isle of Crete) Mycenean = 1750 BCE – 1100 BCE (only for samples from Greece found in Mycenaean contexts, also for samples from the Isle of Crete dated 1450 BCE - 1100 BCE found in Mycenaean contex) Helladic = 3200 BCE – 1100 BCE (only for Bronze Age samples from Mainland Greece not found in Minoan and Mycenaean contexts) Protogeometric = 1100 BC…
Mandatory/Optional	Mandatory	Mandatory	Optional	Optional (Highly recommended)	Mandatory (if available)	Mandatory (if available)	Mandatory	Optional (Highly recommended)	Optional	Mandatory	Mandatory	Mandatory	Mandatory	Mandatory	Mandatory	Optional (Highly Recommended)	Optional (Highly Recommended)	Optional	Mandatory	Mandatory	Optional (Highly recommended)	Optional (Highly recommended)	Mandatory	Optional (Highly recommended)	Optional (Highly recommended)	Optional (Highly recommended)	Optional (Highly recommended)	Optional (Highly recommended)	Mandatory	Mandatory	Mandatory	Mandatory	Mandatory	Mandatory	Mandatory	Mandatory	Mandatory (if available)	Mandatory (if available)	Mandatory	Mandatory	Mandatory	Mandatory (if present)	Mandatory (if present)	Mandatory	Mandatory	Mandatory	Mandatory	Mandatory	Optional (Highly recommended)
[truncated: 30 more columns]
