# Supplementary material for: Introducing Isotòpia: A stable isotope database for Classical Antiquity
Source: PLoS One. 2024 Jun 3;19(6):e0293717. doi: 10.1371/journal.pone.0293717 (PMC11146721; doi:10.1371/journal.pone.0293717)
Supplement: S2 Appendix — (XLSX) [file pone.0293717.s003.xlsx]

## Sheet: Entries
S3 Appendix: Summary statistics and data records for Isotòpia
Plants	934
Animals	4707
Humans	11205
Total	16846

## Sheet: Isotopic Measurements
S3 Appendix: Summary statistics and data records for Isotòpia
	13Ccol	15Ncol	34Scol	13Ccar	18Ocar VPDB	18Ocar VSMOW	18Opho VPDB	18Opho VSMOW	18Odw	87Sr/86Sr	206Pb/204Pb	207Pb/204Pb	208Pb/204Pb	207Pb/206Pb	208Pb/206Pb		Tot
Humans
Total Number of Isotopic Measurements	8333	7766	598	1556	1611	515	0	587	82	2204	78	78	78	78	78		23642
Animals
Total Number of Isotopic Measurements	3980	3976	84	641	487	24	0	12	8	780	0	0	0	0	0		9992
Plants
Total Number of Isotopic Measurements	1938	1350	0	0	0	0	0	0	0	0	0	0	0	0	0		3288
No. Of Total Isotopic Measurements	14251	13092	682	2197	2098	539	0	599	90	2984	78	78	78	78	78		36922
														36935
														Humans	23642	0.640323	69.44
														Animals	9992	0.270625	26.48
														Plants	3288	0.0890526	4.08

## Sheet: Sex
S3 Appendix: Summary statistics and data records for Isotòpia
Biological Sex Categories		Total Entries
Female (F)	F	2602
Probable Female (F?)	F?	267
Male (M)	M	3500
Probable Male (M?)	M?	295
Unspecified	Unspecified	2432
Subadult	Subadult	2109
		11205

## Sheet: Age Categories
S3 Appendix: Summary statistics and data records for Isotòpia
Age Categories	Total Entries
Unborn	66		Unborn	66
Infant (0-3 yrs)	434		Infant	434
Young Juvenile (3-7 yrs)	371		Young Juvenile	371
Old Juvenile (7-13 yrs)	338		Old Juvenile	338
Adolescent (13-18 yrs)	219		Adolescent	219
Young Adult (18-26 yrs)	587		Young Adult	587
Young Middle Adult (26-36 yrs)	436		Young Middle Adult	436
Old Middle Adult (36-46 yrs)	413		Old Middle Adult	413
Mature Adult (46+ yrs)	748		Mature Adult	748
Senile Adult (if specified, 60+ yrs)	99		Senile Adult	99
Generic Non-Adult (if not specified, 0-18 yrs)	923		Generic Non-Adult	923
Generic Adult (if not specified, 18+ yrs)	5091		Generic Adult	5091
Unspecified	1480		Unspecified	1480
total	11205			11205

## Sheet: Animal Categories
S3 Appendix: Summary statistics and data records for Isotòpia
	Total
Domesticated Animals	3957															Domesticated Herbivores?	Total entries				Domesticated Omnivores?	Total entries
																Domesticated Herbivores	2784				Domesticated Omnivores	1112
No. of General Categor/Family	55															Not Domesticated Herbivores	222				Not Domesticated Omnivores	107
																Unspecified Herbivores	190				Unspecified Omnivores	36
No. of Genera	53
No. of Species	51
Trophic Categories	Total Entries	Trophic Categories	Total
Herbivore	3198
Omnivore	1255
Carnivore	26
Freshwater	25
Granivorous	3
Marine	91
Unknown	109
total	4707

## Sheet: Plant Categories
S3 Appendix: Summary statistics and data records for Isotòpia
Families	Total entries
Poacea	876
Unspecified	9
Fabacea	49
	934

## Sheet: Analysed Element
S3 Appendix: Summary statistics and data records for Isotòpia
Humans
Element	Total entries
Collagen	7199
Bioapatite	724
Enamel	2405
Collagen and Bioapatite on the same bone sample	877
tot	11205
Animal
Element	Total entries
Collagen	3447
Bioapatite	187
Enamel	972
Collagen and Bioapatite on the same bone sample	80
Carbonate	21
tot	4707

## Sheet: Spatial Coverage
S3 Appendix: Summary statistics and data records for Isotòpia
Total Dataset
Modern Country	Total entries	%
Albania	120	0.712335
Austria	178	1.05663
Belgium	112	0.664846
Bulgaria	432	2.56441
Croatia	537	3.1877
Egypt	96	0.569868
France	754	4.47584	171	6.4021
Germany	672	3.98908
Greece	2671	15.8554
Hungary	695	4.12561
Israel	201	1.19316
Italy	3012	17.8796
Jordan	426	2.52879
Lebanon	12	0.0712335
Luxembourg	26	0.154339
Netherlands	312	1.85207
Portugal	44	0.26119
Romania	44	0.26119
Slovenia	203	1.20503
Spain	1368	8.12062
Switzerland	576	3.41921
Syria	53	0.314615
Tunisia	180	1.0685
Turkey	129	0.76576
UK	3993	23.703
	16846
Humans
Modern Country	Total entries	%
Albania	105	0.937082
Austria	142	1.26729
Belgium	12	0.107095
Bulgaria	428	3.81972
Croatia	369	3.29317
Egypt	81	0.722892
France	399	3.56091
Germany	521	4.64971
Greece	1555	13.8777
Hungary	577	5.14949
Israel	54	0.481928
Italy	2596	23.1682
Jordan	368	3.28425
Netherlands	124	1.10665
Portugal	23	0.205266
Romania	44	0.392682
Slovenia	150	1.33869
Spain	791	7.05935
Switzerland	485	4.32842
Tunisia	151	1.34761
Turkey	60	0.535475
United Kingdom	2170	19.3664
total	11205
Animals
Modern Country	Total entries	%
Albania	15	0.318674
Austria	36	0.764818
Belgium	100	2.1245
Bulgaria	4	0.0849798
Croatia	168	3.56915
Egypt	6	0.12747
France	195	4.14277
Germany	151	3.20799
Greece	738	15.6788
Hungary	118	2.5069
Israel	147	3.12301
Italy	275	5.84236
Jordan	58	1.23221
Lebanon	12	0.254939
Luxembourg	26	0.552369
Netherlands	188	3.99405
Portugal	21	0.446144
Slovenia	53	1.12598
Spain	543	11.536
Switzerland	84	1.78458
Syria	52	1.10474
Tunisia	29	0.616104
Turkey	69	1.4659
United Kingdom	1619	34.3956
	4707
Plants
Modern Country	Total entries	%
Egypt	9	0.963597
France	160	17.1306
Greece	378	40.4711
Italy	141	15.0964
Spain	34	3.64026
Switzerland	7	0.749465
Syria	1	0.107066
United Kingdom	204	21.8415
total	934
